# Supplementary material for: Construction of Candida albicans Adhesin-Exposed Synthetic Cells for Preventing Systemic Fungal Infection
Source: Vaccines (Basel). 2023 Sep 25;11(10):1521. doi: 10.3390/vaccines11101521 (PMC10611093; doi:10.3390/vaccines11101521)
Supplement: Supplementary file 1 [file vaccines-11-01521-s001.zip]

Archive with 1 entries (1 files):
- vaccines-2596493-supplementary.pdf
